# Supplementary material for: Identification and Quantification of Hydrocarbon Functional Groups in Gasoline Using 1H-NMR Spectroscopy for Property Prediction
Source: Molecules. 2021 Nov 19;26(22):6989. doi: 10.3390/molecules26226989 (PMC8622857; doi:10.3390/molecules26226989)
Supplement: Supplementary file 1 [file molecules-26-06989-s001.zip]

Archive with 1 entries (1 files):
- molecules-1450718-supplementary.pdf
